# Supplementary material for: n-6 High Fat Diet Induces Gut Microbiome Dysbiosis and Colonic Inflammation
Source: Int J Mol Sci. 2021 Jun 28;22(13):6919. doi: 10.3390/ijms22136919 (PMC8269411; doi:10.3390/ijms22136919)
Supplement: Supplementary file 1 [file ijms-22-06919-s001.zip]

Archive with 1 entries (1 files):
- ijms-1197978-supplementary.pdf
